# Supplementary material for: Odontogenic Orbital Cellulitis at the Crossroads of Surgeries: Multidisciplinary Management and Review
Source: Diagnostics (Basel). 2024 Jun 29;14(13):1391. doi: 10.3390/diagnostics14131391 (PMC11241383; doi:10.3390/diagnostics14131391)
Supplement: Supplementary file 1 [file diagnostics-14-01391-s001.zip]

Archive with 7 entries (4 files):
- Video/
- Video/Video S1.mov
- Video/Video S2.mp4
- __MACOSX/
- __MACOSX/Video/
- __MACOSX/Video/._Video1.mov
- __MACOSX/Video/._Video2.mp4
